# Supplementary material for: Olfactory bulbectomy induces neurobiological alterations in the prefrontal cortex and hyperlocomotion in male rats
Source: PLoS One. 2026 Jan 27;21(1):e0339028. doi: 10.1371/journal.pone.0339028 (PMC12843528; doi:10.1371/journal.pone.0339028)
Supplement: S1 Data — (ZIP) [file pone.0339028.s002.zip]

Archive with 9 entries (9 files):
- Astrocytes CA1.xlsx
- Astrocytes CPF.xlsx
- c-Fos.csv
- Microglia CA1.xlsx
- Microglia CPF.xlsx
- Neurons.xlsx
- NO.csv
- OFT.xlsx
- Weight .xlsx
