# Supplementary material for: Olfactory bulbectomy induces neurobiological alterations in the prefrontal cortex and hyperlocomotion in male rats
Source: PLoS One. 2026 Jan 27;21(1):e0339028. doi: 10.1371/journal.pone.0339028 (PMC12843528; doi:10.1371/journal.pone.0339028)
Supplement: S1 Data — (ZIP) [file pone.0339028.s002.zip › Astrocytes CA1.xlsx]

## Sheet: Number of astroytes CA1
SHAM	OBX
65.4	76.8
65.8	73.2
72	59.8
60	70.4
72.2	75.4
57.6	72.2
67.2	68.4
74.6	76.2
66.2	71.2
66.8

## Sheet: Astrocytes per section CA1
	BREGMA	SHAM	SHAM	SHAM	SHAM	SHAM	SHAM	SHAM	SHAM	SHAM	SHAM	OBX	OBX	OBX	OBX	OBX	OBX	OBX	OBX	OBX
-2.3	-2.3	70	65	69	61	77	50	56	79	65	73	74	75	59	63	80	76	75	83	74
-2.56	-2.56	55	66	68	67	69	67	60	73	65	71	73	70	62	69	84	69	61	68	68
-2.8	-2.8	67	62	65	53	69	58	78	74	71	60	78	67	60	69	78	74	69	76	70
-3.14	-3.14	62	61	78	57	60	60	71	73	64	65	79	67	60	64	61	69	70	77	69
-3.3	-3.3	73	75	80	62	86	53	71	74	66	65	80	87	58	87	74	73	67	77	75

## Sheet: branch length CA1
SHAM	OBX
327.5	292.5
252.5	285.5
266	271.5
233.5	226.5
271	287
250	261
298.5	310.5
228.5	274.5
266	276.2
252.4

## Sheet: radial distance CA1
Distancia al soma	Sham	Sham	Sham	Sham	Sham	Sham	Sham	Sham	Sham	Sham	OBX	OBX	OBX	OBX	OBX	OBX	OBX	OBX	OBX
5	5.9	6.6	6.8	6.8	5.8	6.3	7.3	6.5	6.5	6.8	6	5.5	4.5	5.1	5.4	6.3	7.9	5.3	5.8
10	7.4	8	9	6.9	7.7	8	8.1	7.7	7.9	8	9	7.8	8.5	6.6	8.6	8.2	8.2	9.5	8.3
15	12	12	10.1	8.9	9.5	9.7	11.6	8.5	10.3	12	11	8.8	11	11.8	12.3	11.1	11.3	10.9	11
20	13	10.5	8.6	9.1	12	10	13.1	9.9	10.8	11.5	12.4	12	11.9	12.1	11.1	10.8	12.3	13.2	12
25	10.7	7.9	9.4	7.9	9.3	7.7	8.7	6.6	8.5	7.9	10.3	10.7	8.8	6	10.4	9.2	9.9	8.9	9.3
30	8.3	3.8	6.3	4.5	6.1	5.2	5.5	4.8	5.6	5.3	5.4	6.9	6.4	2.9	7	4.3	6.8	5.3	5.6
35	5.1	1.3	2.1	1.5	2.9	2.2	3.4	1.2	2.5	2.1	2.6	3.5	2.5	0.7	2.1	2.1	3.6	1.4	2.3
40	1.5	0.4	0.8	0.8	0.9	0.7	1.8	0.5	0.9	0.8	1.3	1	0.7	0.1	0.5	0.2	1	0.2	0.6
45	1.1	0	0.1	0.3	0	0.2	0.2	0	0.2	0	0.4	0.6	0	0	0	0	0.8	0.1	0.2
50	0.2	0	0	0	0	0	0	0	0	0	0.1	0.2	0	0	0	0	0.3	0.1	0.1
55	0.3	0	0	0	0	0	0	0	0	0	0	0.1	0	0	0	0	0	0	0

## Sheet: Length by branching order CA1
Distancia al soma	Sham	Sham	Sham	Sham	Sham	Sham	Sham	Sham	Sham	Sham	OBX	OBX	OBX	OBX	OBX	OBX	OBX	OBX	OBX
1	47	60	81	69.5	55	65.5	64	59	62.6	62	60	50	39	40.5	44	55.5	70.5	48.5	51
2	103.5	89.5	98.5	89	92.5	95.5	129	98	99.4	95.5	93	75	78	100	81.5	93	122	105.5	93.5
3	95	78.5	58.5	56	84.5	74.5	75	61.5	78.9	80.5	101.5	86.5	91.5	66.5	109	74	86.5	80.5	76
4	52	17	22.5	17.5	33.5	14.5	25	8	23.8	18.5	30.5	57.5	46.5	15.5	36	33	27	33.5	34.9
5	22.5	4.5	5.5	1	5.5	0	5.5	2	5.8	5.5	7.5	15.5	14	4	16.5	5.5	4.5	6.5	9.3
6	7.5	3	0	0.5	0	0	0	0	1.4	0	0	1	2.5	0	0	0	0	0	0.4
