# Supplementary material for: Olfactory bulbectomy induces neurobiological alterations in the prefrontal cortex and hyperlocomotion in male rats
Source: PLoS One. 2026 Jan 27;21(1):e0339028. doi: 10.1371/journal.pone.0339028 (PMC12843528; doi:10.1371/journal.pone.0339028)
Supplement: S1 Data — (ZIP) [file pone.0339028.s002.zip › Astrocytes CPF.xlsx]

## Sheet: Number of astrocytes CPF
SHAM	OBX
54.8	72.6
47.4	49.2
37.4	52.2
57	55.6
57.4	71.6
55.2	76.6
48.8	63.8
54	63.8
61.6	63.6
57.6

## Sheet: Number of astrocyes per sec CPF
	BREGMA	SHAM	SHAM	SHAM	SHAM	SHAM	SHAM	SHAM	SHAM	SHAM	SHAM	OBX	OBX	OBX	OBX	OBX	OBX	OBX	OBX	OBX
3.7	3.7	55	45	35	58	52	54	50	60	62	55	62	52	51	54	72	65	57	59	65
3.2	3.2	53	51	36	60	57	53	45	50	61	61	69	46	51	58	75	86	70	68	59
2.7	2.7	55	47	38	50	71	52	47	57	58	58	87	44	49	55	79	82	65	58	61
2.2	2.2	56	48	40	59	55	62	55	48	58	51	64	48	50	55	70	76	61	66	68
1.7	1.7	55	46	38	58	52	55	47	55	69	63	81	56	60	56	62	74	66	68	65

## Sheet: Total branch length
SHAM	OBX
403.5	517
392	387.5
396.5	393.5
402	392
365.5	351
334.5	380
398.5	400.5
383	423.5
395.5	343
363

## Sheet: Radial distance from body cell
Distancia al soma	Sham	Sham	Sham	Sham	Sham	Sham	Sham	Sham	Sham	Sham	OBX	OBX	OBX	OBX	OBX	OBX	OBX	OBX	OBX	OBX
5	7.9	8.6	7.7	8.6	7.9	7.6	8	7.4	8	7.3	8.2	8.6	8.4	9	7.9	7.7	7.8	8.2	7.3
10	10.6	10.2	11.2	10.4	10.1	9.6	9.3	9.6	9.9	9.1	12.5	11.5	10.5	9.9	10.4	9.6	9.7	10.9	8.9
15	13.4	13.9	15	13.3	13.9	13.9	12.6	12.7	12.6	11.6	15.1	15.3	14.1	14	12.7	13.6	13.7	14.5	12
20	16.8	16.7	16.9	14.8	13.7	14.6	14.9	14.5	15.9	15.8	20.4	16.1	17.9	15.9	15.5	15.7	16.7	15.6	13.5
25	15.1	15.8	14.7	14.6	12.5	12.3	15	15.4	14.9	14.7	20.1	12.1	15.1	14.4	12.9	13.9	15.7	16.2	12.8
30	9.2	8.5	8.5	10.4	8.1	6.3	11.6	10.3	11.5	9.3	12.9	7.5	8.7	9.6	7.5	8.3	10.5	10.8	8.9
35	4.4	3.5	3.6	5.9	4.2	2.3	5.5	5.3	4.6	3.1	8.2	4.6	3.2	4	2.5	4.3	4.8	6	3.8
40	2.2	1	1	1.5	2.2	0.3	2.4	1.2	1.6	0.7	3.7	1.5	0.7	1.4	0.8	2	0.9	1.8	1.2
45	0.8	0.2	0.3	0.7	0.5	0	0.3	0.2	0.1	0.4	1	0.3	0.1	0.2	0	0.6	0.3	0.7	0.2
50	0.3	0	0.2	0.2	0	0	0.1	0	0	0.3	0.5	0	0	0	0	0.2	0	0	0
55	0	0	0.2	0	0	0	0	0	0	0.2	0.3	0	0	0	0	0.1	0	0	0
60	0	0	0	0	0	0	0	0	0	0.1	0.1	0	0	0	0	0	0	0	0
65	0	0	0	0	0	0	0	0	0	0	0.1	0	0	0	0	0	0	0	0
70	0	0	0	0	0	0	0	0	0	0	0.2	0	0	0	0	0	0	0	0
75	0	0	0	0	0	0	0	0	0	0	0.1	0	0	0	0	0	0	0	0

## Sheet: Length by branching order
Distancia al soma	Sham	Sham	Sham	Sham	Sham	Sham	Sham	Sham	Sham	Sham	OBX	OBX	OBX	OBX	OBX	OBX	OBX	OBX	OBX
1	99.5	73.5	70.5	96	82	62	90.5	87.5	96.5	87	78	99.5	78.5	67	68	88	89.5	90	83
2	171	172	158.5	181	168.5	153	180	182	187.5	184	178.5	180	166	160.5	153.5	184	187	216	167.5
3	107	110	128	97	92.5	92.5	108	90	102.5	88	177	85.5	132.5	133	99	99.5	92.5	108.5	88
4	26	34	38	24.5	22.5	25.5	20	23.5	9	4	77.5	18	16.5	29.5	30.5	8.5	28	9	4.5
5	0	2.5	1.5	3.5	0	1.5	0	0	0	0	6	4.5	0	2	0	0	3.5	0	0
