# Supplementary material for: Olfactory bulbectomy induces neurobiological alterations in the prefrontal cortex and hyperlocomotion in male rats
Source: PLoS One. 2026 Jan 27;21(1):e0339028. doi: 10.1371/journal.pone.0339028 (PMC12843528; doi:10.1371/journal.pone.0339028)
Supplement: S1 Data — (ZIP) [file pone.0339028.s002.zip › c-Fos.csv]

Sham	OBX
186	222.6
201.4	262.6
147	264.2
163.6	209.6
193.75	215.2
	290.4
	194.6
