# Supplementary material for: Olfactory bulbectomy induces neurobiological alterations in the prefrontal cortex and hyperlocomotion in male rats
Source: PLoS One. 2026 Jan 27;21(1):e0339028. doi: 10.1371/journal.pone.0339028 (PMC12843528; doi:10.1371/journal.pone.0339028)
Supplement: S1 Data — (ZIP) [file pone.0339028.s002.zip › Microglia CA1.xlsx]

## Sheet: microglia number CA1
SHAM	OBX
37.4	38
36	34.6
34.8	36.4
36.4	37.4
32.8	36.4
40.4	31.8
32.2	41.4
36.8	34.2
37.6	36.2
41.4

## Sheet: microglia per section CA1
	BREGMA	SHAM	SHAM	SHAM	SHAM	SHAM	SHAM	SHAM	SHAM	SHAM	SHAM	OBX	OBX	OBX	OBX	OBX	OBX	OBX	OBX	OBX
-2.3	-2.3	37	30	33	38	32	33	33	31	36	38	57	32	39	32	31	34	42	36	37.9
-2.56	-2.56	40	41	34	42	40	44	30	46	38	42	28	34	37	39	35	31	48	32	35.5
-2.8	-2.8	37	37	36	37	24	42	31	34	36	43	31	32	36	32	35	27	36	37	33.3
-3.14	-3.14	37	37	42	33	32	42	34	39	33	40	40	34	38	41	37	32	39	33	36.8
-3.3	-3.3	36	35	29	32	36	41	33	34	45	44	34	41	32	43	44	35	42	33	38

## Sheet: total branch
SHAM	OBX
134	142.5
150	158
211	167
139	455.5
237.5	412.5
469.5	417
508	455.5
444	487
482	336
463

## Sheet: radial distance CA1
Distancia al cuerpo celular	Sham	Sham	Sham	Sham	Sham	Sham	Sham	Sham	Sham	Sham	OBX	OBX	OBX	OBX	OBX	OBX	OBX	OBX	OBX
5	5	3.7	3.2	3.2	3.8	7.5	7.1	6.5	7.2	7.9	3.7	4.4	3.8	6.7	6.8	8	7.2	7.3	6
10	6.5	6	7.3	5.5	5.4	10	10.6	9.6	9.6	10.5	5.2	5.3	5.8	10.5	10	9.9	10.9	11.5	8.6
15	6.2	6.6	9	5.5	7.4	12.8	13.5	12.4	14.6	15.2	6.8	7.4	6.6	12.5	13.4	13.7	13.2	15.3	11.1
20	4.9	5.5	7.8	5.8	10.2	18.1	19.2	16.7	17.6	18.8	5.9	5.8	5.5	16	14.8	16.2	17.5	17.9	12.5
25	2.6	3.3	5.7	3.6	7.7	17.4	20.1	16.6	18.9	16.9	3.9	4.8	4.6	16.5	14.7	15.5	18	18.8	12.1
30	1.3	2.3	4.1	2.3	7.1	13	14	13.3	13.9	13.4	1.7	2	3.2	13	10.9	10.7	12.7	13.5	8.5
35	0.3	1.4	3	1.3	3.8	8.6	8.4	7.7	8.1	7.2	0.6	1.2	2.1	8.4	6	6.1	7	8.5	5
40	0	0.7	1	0.4	1.4	4.6	3.9	4.3	4	2.2	0.4	0.3	1.2	5	2.3	2.6	3.6	3.6	2.4
45	0	0.4	0.7	0.2	0.5	1.4	1.8	1.3	2	0.5	0.3	0.2	0.6	2.1	2	0.6	0.9	0.6	0.9
50	0	0.1	0.4	0	0.1	0.5	1.6	0.4	0.5	0	0	0.1	0	0.4	1	0.1	0.1	0.3	0.3
55	0	0	0	0	0.1	0	1.3	0	0	0	0	0.1	0	0	0.5	0	0	0.1	0.1
60	0	0	0	0	0	0	0.1	0	0	0	0	0	0	0	0	0	0	0	0

## Sheet: length by branching order
Distancia al cuerpo celular	Sham	Sham	Sham	Sham	Sham	Sham	Sham	Sham	Sham	Sham	OBX	OBX	OBX	OBX	OBX	OBX	OBX	OBX	OBX	length
1	31	32.5	27	33.5	27	56	58.5	53.5	62.5	75.5	35	34.5	36.5	79	70	53	62.5	62	54
2	58.5	47	60.5	38	64.5	135.5	153	140.5	141	169.5	49	49.5	51	174.5	157.5	132	145	145	112
3	30	45.5	59	37.5	89.5	158	188.5	179.5	162	160	39.5	38.5	31.5	151	127.5	143.5	164	158.5	106
4	13.5	12	40.5	18.5	41.5	98.5	88.5	65.5	94.5	47.5	13	26	27.5	41	49	79.5	62.5	89.5	48.5
5	1	9.5	16	9.5	15	19.5	14.5	5	22	10.5	4	5.5	14.5	10	8.5	9	21.5	24	12
6	0	3.5	8	2	0	2	5	0	0	0	2	2	5.5	0	0	0	0	7	2
7	0	0	0	0	0	0	0	0	0	0	0	2	0.5	0	0	0	0	1	0.5
