# Supplementary material for: Olfactory bulbectomy induces neurobiological alterations in the prefrontal cortex and hyperlocomotion in male rats
Source: PLoS One. 2026 Jan 27;21(1):e0339028. doi: 10.1371/journal.pone.0339028 (PMC12843528; doi:10.1371/journal.pone.0339028)
Supplement: S1 Data — (ZIP) [file pone.0339028.s002.zip › Microglia CPF.xlsx]

## Sheet: number of microglia CPF
SHAM	OBX
46.4	64
43.4	40
49.2	43.8
52.4	46.8
58.2	52
51.8	42.4
44.2	49.6
54.6	51.8
51.4	45.4
43.6

## Sheet: microglia per section CPF
	BREGMA	SHAM	SHAM	SHAM	SHAM	SHAM	SHAM	SHAM	SHAM	SHAM	SHAM	OBX	OBX	OBX	OBX	OBX	OBX	OBX	OBX	OBX	OBX
3.7	3.7	46	47	42	69	62	51	43	60	48	44	101	37	50	52	43	43	50	55	47
3.2	3.2	49	46	47	49	46	49	47	48	48	42	50	46	42	48	43	39	47	54	43
2.7	2.7	49	44	42	45	46	53	43	55	52	45	56	43	42	43	81	47	57	45	39
2.2	2.2	48	40	44	51	42	51	41	56	54	47	48	35	44	45	46	41	48	51	50
1.7	1.7	40	40	71	48	95	55	47	54	55	40	65	39	41	46	47	42	46	54	48

## Sheet: total branch length CPF
SHAM	OBX
232.5	220.5
240	264
239.5	228.5
240.5	416.5
207.5	376
457	504
419.5	422
482	440.5
461	423
432

## Sheet: radial distance microglia cpf
Distancia al cuerpo celular	Sham	Sham	Sham	Sham	Sham	Sham	Sham	Sham	Sham	Sham	OBX	OBX	OBX	OBX	OBX	OBX	OBX	OBX	OBX	OBX
5	3	4.2	4.3	5	3	7.5	5.9	6.1	6.9	6.8	4	4.6	4.4	6.9	6.8	7.7	6.1	7	7.1
10	7.6	4.8	6.8	7.7	6.8	11.7	9.9	10.5	10.5	9.8	6.7	7.1	6.7	9.7	8.9	10.7	10.2	10.3	10.4
15	8.5	8	8.2	8.5	7.8	15.1	12.9	13.8	16.1	13.8	8.1	9.4	8.6	13.5	13.1	14	12	12.5	14.6
20	8.9	8.8	10.3	10.2	9.2	17.5	16.4	17.9	18.2	16.2	9.8	10	9.2	16.5	14.6	17.7	15.2	16.2	15.9
25	9.6	8	9.2	8.2	7.4	15.6	15.3	17.8	16.8	15.5	8	10.5	8.5	14.6	14.4	18.7	16.2	16.7	15.8
30	6.1	8	5.5	4.7	4.1	13.8	11.3	14.8	12.3	12.6	5.5	6.6	5	12.1	10.2	14.6	11.8	12.4	11.8
35	2.3	3.6	2	2.6	2.4	7.8	8.2	9.8	7.1	8.2	1.6	3.5	2.2	7.1	5.5	10	6.5	7.4	5.8
40	0.5	1.7	0.7	1	0.5	2.1	3.4	3.6	3.7	2.6	0.4	0.9	0.6	2.4	1.2	4.6	3.5	3.1	2
45	0	0.7	0.4	0.2	0.2	0.3	0.5	1.4	0.6	0.7	0	0.2	0.4	0.5	0.4	1.8	1.9	1.7	1
50	0	0.2	0.5	0	0.1	0	0.1	0.6	0	0.1	0	0	0.1	0	0.1	0.7	0.8	0.7	0.2
55	0	0	0	0	0	0	0	0.1	0	0.1	0	0	0	0	0	0.3	0.2	0.1	0

## Sheet: length by branching order CPF
Distancia al cuerpo celular	Sham	Sham	Sham	Sham	Sham	Sham	Sham	Sham	Sham	Sham	OBX	OBX	OBX	OBX	OBX	OBX	OBX	OBX	OBX	OBX
1	40.5	35.5	29.5	37.5	29	85	66.5	72.5	77.5	68.5	36.5	38	35	79.5	78	69	71.5	79	64.5
2	98	68	92	98	69.5	166	155	152.5	168.5	144.5	98	88.5	83.5	129	137	157	159.5	152	146.5
3	63.5	69	80.5	60	73	152	116.5	160.5	158.5	142	62.5	97	79	141.5	116	187	139.5	150	158
4	22.5	39.5	30	27.5	32.5	50	56	86	46	71	19.5	34.5	25.5	54	32	74.5	43.5	57.5	47.5
5	6.5	24.5	6.5	9.5	3.5	4	25.5	10.5	10.5	6	4	6	5.5	10	10.5	16.5	8	2	6.5
6	1.5	2	1	7	0	0	0	0	0	0	0	0	0	2.5	2.5	0	0	0	0
7	0	1.5	0	1	0	0	0	0	0	0	0	0	0	0	0	0	0	0	0
