# Supplementary material for: Olfactory bulbectomy induces neurobiological alterations in the prefrontal cortex and hyperlocomotion in male rats
Source: PLoS One. 2026 Jan 27;21(1):e0339028. doi: 10.1371/journal.pone.0339028 (PMC12843528; doi:10.1371/journal.pone.0339028)
Supplement: S1 Data — (ZIP) [file pone.0339028.s002.zip › Neurons.xlsx]

## Sheet: length per dendritic order
Sham	Sham	Sham	Sham	Sham	Sham	Sham	Sham	Sham	Sham	Sham	Sham	OBX	OBX	OBX	OBX	OBX	OBX	OBX	OBX	OBX	OBX	OBX	OBX
74	163	166	101	107	87	57.5	95	63	68	52	68	104	121	119	102	127	59	102	145	144.286	68.75	67	85
341	470	380	230	202	233	360	255	366	302	308	302	319	297	351	334	324	299	314	293	341.429	337.5	276	312
252	290	334	234	210	257	187.5	278.75	226	333	271	333	361	287	263	272	237	258	193	209	168.571	268.75	291	212
104	34	29	162	52	161	17.5	78.75	91	141	170	141	118	110	131	148	76	92	14	56	18.5714	146.25	77	102
34	0	14	12	7	34	0	0	0	11	0	11	35	4	12	5	10	0	0	0	0	15	0	0
0	0	0	0	5	18	0	0	0	9	0	9	0	0	0	0	0	0	0	0	0	0	0	0

## Sheet: Radial distance from soma 
	sham	sham	sham	sham	sham	sham	sham	sham	sham	sham	sham	sham	OBX	OBX	OBX	OBX	OBX	OBX	OBX	OBX	OBX	OBX	OBX	OBX
0	0	0	0	0	0	0	0	0	0	0	0	0	0	0	0	0	0	0	0	0	0	0	0	0
10	1.8	2.1	2.4	1.55556	1.625	2.1	1.375	1.5	2.2	1.2	1.5	0.9	1.5	1	2.3	1.8	2.3	2.7	1.9	3.1	3.14286	2.2	1.3	2.7
20	3.7	5	3.9	2.88889	4.5	3.3	3.625	4.125	3	4.3	3.4	4.9	3.2	3.6	4	4.4	5	3.3	4.6	4.6	4	4.4	3.8	4
30	5	5.4	5.3	5.11111	5.875	4.7	4.875	4.875	6.5	5.2	5.1	7.2	5	4.1	5.7	5.6	6.4	5.6	5.9	5.8	6.28571	5.3	5	5.9
40	6.5	7.5	7.1	6.11111	7.25	5.8	5.875	6	6.8	6.9	6.6	7.8	6.2	5.8	5.6	6.5	7.7	7.5	6.6	7.3	7.71429	7.2	7.4	7
50	7.5	8.6	7.4	6.77778	8	7.2	7.25	7.5	8.2	7.8	8.2	8.6	7.7	6.7	8.1	7.9	8.4	8.6	7.2	8.1	7.42857	7.8	8.3	7.9
60	8	8.2	8.2	8	7.25	7.9	7.625	8	9.2	9.3	8.6	9.6	8.6	7.7	8.2	8.6	9.7	8.7	7.1	8.1	8.28571	8.5	8.1	8.9
70	7.9	8.4	8.1	8.33333	9.5	8.6	8.5	8.875	9.1	9.2	8.7	9.9	9.3	7.3	9	8.6	9.4	8.7	7.3	8.2	8.71429	9	8.3	8.6
80	7	8.3	8.5	7.55556	8.125	8.8	7.25	9.125	8.3	8.8	9.5	10.1	9.5	7.1	8.9	7.8	8.7	8	6.9	6.8	8.57143	8.9	8	7.4
90	6.4	7.7	8.2	8.11111	6.75	8.6	5.875	7.625	7.4	8.2	9.3	9	8.9	7.4	8.5	8.1	7.3	6.4	6.2	6.2	6	7.7	7.7	6.5
100	5.5	7.4	7.7	6.22222	6	7.5	4.25	6.875	5.7	7.2	7.3	7.4	7.9	7.5	7.4	6.6	4.9	4.7	4.7	5.2	4.42857	5.5	6.3	5.6
110	4.5	6.5	6	4.55556	4.375	5.8	2.875	3.5	3.7	5.5	5.2	5.1	6.7	6.3	6.2	5.3	3.1	3	2.6	3.4	1.85714	3.6	3.4	3.7
120	4	6.4	5.1	3.33333	2.5	4.5	1.625	1.75	2.3	2.8	3.2	3	4.8	4.5	3.4	3.3	1.9	1.6	0.8	1.5	0.428571	2	1.8	1.8
130	2.7	4.6	3.3	1.88889	0.875	2.6	0.75	0.625	1.3	1.4	1.8	1.6	3.3	3.2	2	2	1.6	1	0.4	0.8	0.428571	1.1	1.1	1.1
140	2.2	3.2	1.5	1	0.25	1.1	0.25	0.25	0.7	0.6	0.9	1	2.2	1.9	1.2	1.2	0.6	0.5	0.1	0.5	0	0.1	0.4	0
150	1.6	2.1	0.9	0.444444	0	0.4	0.125	0.125	0.2	0	0.4	0.2	1.1	1.1	0.5	0.7	0.3	0.3	0	0.4	0	0	0.2	0
160	1	1.7	0.3	0.222222	0	0.1	0.125	0	0	0	0.2	0.1	0.7	0.8	0.2	0.3	0.1	0.1	0	0.3	0	0	0	0
170	0.5	1	0.2	0	0	0	0	0	0	0	0.2	0	0.2	0.3	0.1	0.1	0	0.1	0	0	0	0	0	0
180	0.3	0.9	0.1	0	0	0	0	0	0	0	0	0	0	0	0	0	0	0	0	0	0	0	0	0
190	0.1	0.4	0	0	0	0	0	0	0	0	0	0	0	0	0	0	0	0	0	0	0	0	0	0
200	0.1	0.2	0	0	0	0	0	0	0	0	0	0	0	0	0	0	0	0	0	0	0	0	0	0
210	0.1	0.1	0	0	0	0	0	0	0	0	0	0	0	0	0	0	0	0	0	0	0	0	0	0
220	0.1	0	0	0	0	0	0	0	0	0	0	0	0	0	0	0	0	0	0	0	0	0	0	0

## Sheet: spines
SHAM	OBX
13.47	14.33
13.34	12.33
15.5111	11.66
14.5	11.16
10.4222	10.06
13.7857	11.12
13.9	13.6286
12.91	12.18
13.83	12.07
14.66	12.4889
13.17	10.67
15.21	13.3

## Sheet: total dendritic length
SHAM	OBX
805	946
957	757
923	876
831.111	861
728.75	774
790	708
622.5	623
707.5	703
746	672.857
784	836.25
801	711
864	711
