# Supplementary material for: Olfactory bulbectomy induces neurobiological alterations in the prefrontal cortex and hyperlocomotion in male rats
Source: PLoS One. 2026 Jan 27;21(1):e0339028. doi: 10.1371/journal.pone.0339028 (PMC12843528; doi:10.1371/journal.pone.0339028)
Supplement: S1 Data — (ZIP) [file pone.0339028.s002.zip › NO.csv]

SHAM	OBX
1.02	4.65
3.43	6.47
2.79	8.971
3.56	5.622
1.08	5.752
3.118	5.126
1.15	3.511
2.87
2.822
