# Supplementary material for: Olfactory bulbectomy induces neurobiological alterations in the prefrontal cortex and hyperlocomotion in male rats
Source: PLoS One. 2026 Jan 27;21(1):e0339028. doi: 10.1371/journal.pone.0339028 (PMC12843528; doi:10.1371/journal.pone.0339028)
Supplement: S1 Data — (ZIP) [file pone.0339028.s002.zip › OFT.xlsx]

## Sheet: Locomotion
	Sham	Sham	Sham	Sham	Sham	Sham	Sham	Sham	Sham	Sham	OBX	OBX	OBX	OBX	OBX	OBX	OBX	OBX	OBX
Group 1	72	49	102	99	68	74	107	84	55	40	114	120	84	174	137	131	70	118	108
Group 2	64	73	6	77	81	17	78	68	62		79	117	75	95	152	84	76
Group 3	55.75	49.5	57	69.25	45.75						103.75	64.25	104.75	79.75	98	67.25	106.25

## Sheet: Rearing
	Sham	Sham	Sham	Sham	Sham	Sham	Sham	Sham	Sham	Sham	OBX	OBX	OBX	OBX	OBX	OBX	OBX	OBX	OBX	OBX
Group 1	28	27	44	28	34	24	35	19	13	12	57	45	38	51	44	44	30	55	14
Group 2	10	22	8	14	18	4	23	17	17		22	32	24	13	39	29	11
Group 3	27	36	48	38	25						59	44	55	55	61	33	68

## Sheet: Grooming
	Sham	Sham	Sham	Sham	Sham	Sham	Sham	Sham	Sham	Sham	OBX	OBX	OBX	OBX	OBX	OBX	OBX	OBX	OBX
Group 1	2	14	1	11	3	1	0	1	13	2	6	6	4	1	4	4	4	2	18
Group 2	23	10	21	4	7	19	2	8	3		13	2	15	7	9	3	4
Group 3	9	6	2	6	2						4	5	3	2	4	6	5
