# Supplementary material for: Olfactory bulbectomy induces neurobiological alterations in the prefrontal cortex and hyperlocomotion in male rats
Source: PLoS One. 2026 Jan 27;21(1):e0339028. doi: 10.1371/journal.pone.0339028 (PMC12843528; doi:10.1371/journal.pone.0339028)
Supplement: S1 Data — (ZIP) [file pone.0339028.s002.zip › Weight .xlsx]

## Sheet: weight G1
Week	Sham	Sham	Sham	Sham	Sham	Sham	Sham	Sham	Sham	Sham	OBX	OBX	OBX	OBX	OBX	OBX	OBX	OBX	OBX
0	183	182	163.5	199	178	186	192	228	243.5	239.5	191	180	186	192	210	231	233	202	238
1	220	198	204	235.5	172.3	192.2	219	252	270	272.5	210	213	210.5	210.5	238	246	236.5	221	242.5
2	249	217	232	270	204	228	250	273.5	306	298.5	230	246.5	232	242	272	271.5	269.5	233.5	274.5
3	234	250	266	305	223	245.5	278	303	330	310	262	274	257.6	265	299	299.5	297	257	285.5
4	259	272	287	307	345	253.5	296	317.5	343	324	290.5	295	276.5	281	314	315.5	317	270.5	298.5

## Sheet: Weight G2
week	Sham	Sham	Sham	Sham	Sham	Sham	Sham	Sham	Sham		OBX	OBX	OBX	OBX	OBX	OBX	OBX
0	248.5	258.5	261	249.5	233	221	256	254	289		256	230	278	270	275	264	274
1	254	260	253.5	284.5	259.5	222	276	266	306		278	266	276	280	287	274	297
2	288.5	293.5	245.5	299.5	275.5	244	290	285	336		294	283	288	295	307	297	319
3	312	323	272	318	304	315	315	330	348		321	303.5	315	314	327	308	338
4	323	335	302	326	310	321	300	354	350		351	318	328	338	350	323	374

## Sheet: Weight G3
Week	Sham	Sham	Sham	Sham	Sham	OBX	OBX	OBX	OBX	OBX	OBX	OBX
0	247	224	245	248	239	221	218	235	234	255	218	220
1	268	229.8	265.5	249.5	271	240	239.5	257	308	315	253	258
2	293.9	244.6	295	267	299	272.2	258	260	328	330	277	269
3	329	262.3	313.5	289	312.5	298.5	278	281.6	350	346	294	287
4	330	276.7	324	293.5	325.5	316.5	292.2	291.2	372.5	356.2	306	289

## Sheet: weight G4
week	Sham	Sham	Sham	Sham	Sham	Sham	Sham	Sham	Sham	Sham	Sham	Sham	Sham		OBX	OBX	OBX	OBX	OBX	OBX	OBX	OBX	OBX	OBX	OBX	OBX	OBX	OBX
0	355	387	345.5	345	350	328.5	343	344.5	345	250	250	240	340		340	327	356.9	357.5	337.5	367.5	325.2	357.2	340	343	343	332.5	252	343
1	370	394	348.5	356	363	335.5	340	344	355	268	287	277	373		337	330.7	336.3	365	330	371.7	334.5	358	339.5	348.3	329.8	318.5	233.5	305
2	386	415	315.5	336	384	360	372.6	363	375	281.5	310	295	396		343	350	362	384.5	300	389	354	368.5	360	382.5	347.5	343	299	362
3	397	442	319	368	403	364	384	380	380	296.5	329	320	407		361	367	391	404	353.5	380	362	366	372	395	357	358	309	370
4	408.5	449.7	341	379	410	369	390	388.5	396.5	300	342	343.5	424		355	365	407	409	369	430	387	372.7	373	406	361.5	366.5	317	402
